# Supplementary material for: The Impact of Artificial Intelligence on Facial Aesthetic Surgery: A Systematic Review
Source: Aesthet Surg J Open Forum. 2026 Jun 23;8:ojag114. doi: 10.1093/asjof/ojag114 (PMC13345743; doi:10.1093/asjof/ojag114)
Supplement: ojag114_Supplementary_Data [file ojag114_supplementary_data.zip]

Archive with 3 entries (3 files):
- Appendix 1.docx
- Supplementary Table 1.docx
- Supplementary Tables 2-8.docx
